# Supplementary material for: High Resolution On-Road Air Pollution Using a Large Taxi-Based Mobile Sensor Network
Source: Sensors (Basel). 2022 Aug 11;22(16):6005. doi: 10.3390/s22166005 (PMC9416088; doi:10.3390/s22166005)
Supplement: Supplementary file 1 [file sensors-22-06005-s001.zip]

Archive with 1 entries (1 files):
- sensors-1800548-supplementary.pdf
